# Supplementary material for: Mechanisms of Regulation of the CHRDL1 Gene by the TWIST2 and ADD1/SREBP1c Transcription Factors
Source: Genes (Basel). 2023 Aug 30;14(9):1733. doi: 10.3390/genes14091733 (PMC10530651; doi:10.3390/genes14091733)
Supplement: Supplementary file 1 [file genes-14-01733-s001.zip]

Archive with 1 entries (1 files):
- genes-2510428-supplementary.pdf
